# Supplementary material for: Keeping 21st Century Paleontology Grounded: Quantitative Genetic Analyses and Ancestral State Reconstruction Re-Emphasize the Essentiality of Fossils
Source: Biology (Basel). 2022 Aug 13;11(8):1218. doi: 10.3390/biology11081218 (PMC9404954; doi:10.3390/biology11081218)
Supplement: Supplementary file 1 [file biology-11-01218-s001.zip]

Archive with 1 entries (1 files):
- biology-1852795-supplementary.xlsx
