# Supplementary material for: Keeping 21st Century Paleontology Grounded: Quantitative Genetic Analyses and Ancestral State Reconstruction Re-Emphasize the Essentiality of Fossils
Source: Biology (Basel). 2022 Aug 13;11(8):1218. doi: 10.3390/biology11081218 (PMC9404954; doi:10.3390/biology11081218)
Supplement: Supplementary file 1 [file biology-11-01218-s001.zip › biology-1852795-supplementary.xlsx]

## Sheet: Sheet1
Table S1: Descriptive Univariate Statistics
	MMC				PMM				M1 area				M2 area				M3 area				Inhibitory cascade (M3 area/M1 area)
	Mean (n)	Standard Deviation	Standard Error	Kurtosis	Mean (n)	Standard Deviation	Standard Error	Kurtosis	Mean (n)	Standard Deviation	Standard Error	Kurtosis	Mean (n)	Standard Deviation	Standard Error	Kurtosis	Mean (n)	Standard Deviation	Standard Error	Kurtosis	Mean (n)	Standard Deviation	Standard Error	Kurtosis
Extant Genus
Cercocebus	1.05 (15)	0.0524354	0.0135388	2.42	1.42 (15)	0.0589947	0.0152324	2.14	59.17 (15)	4.79288	1.24	2.59	70.55 (15)	6.91055	1.7843	2.2	65.30 (15)	8.64282	2.23157	1.9	1.10 (15)	0.0981207	0.0253346	2.4
Cercopithecus	0.95 (92)	0.057238	0.00596748	3.82	1.49 (103	0.0782564	0.00771083	3.41	32.75 (91)	5.75362	0.53	3.01	40.44 (96)	5.1632	0.526967	3.33	31.59 (88)	4.89621	0.521938	2.61	0.97 (76)	0.0926348	0.0106259	3.1
Chlorocebus	0.96 (24)	0.0691983	0.014125	2.93	1.48 (26)	0.102739	0.0201488	4.42	34.56 (27)	9.12989	1.75705	8.29	42.58 (27)	10.8806	2.09397	6.71	35.08 (25)	12.4725	2.49449	5.34	1.02 (24)	0.12784	0.0260953	1.99
Colobus	1.08 (118)	0.0576557	0.00530763	3.76	1.47 (120)	0.0749334	0.00684046	3.22	45.31 (110)	5.10655	0.48689	3.25	55.19 (119)	5.96956	0.547229	3.48	51.88 (105)	6.26166	0.611075	3.56	1.15 (93)	0.100617	0.0104335	3.01
Erythrocebus	1.04 (1)	-	-	-	1.48 (1)	-	-	-	39.29 (1)	-	-	-	48.16 (1)	-	-	-	47.06 (1)	-	-	-	1.20 (1)	-	-	-
Lophocebus	0.98 (5)	0.0478362	0.021393	1.28	1.49 (6)	0.0348148	0.0142131	3.17	47.32 (6)	2.21055	0.902454	3.69	58.06 (6)	3.86048	1.57603	2.37	49.32 (5)	4.44843	1.9894	2.25	1.04 (5)	0.107745	0.0481851	1.43
Macaca	1.12 (149)	0.0802047	0.00657062	4.57	1.59 (174)	0.0876501	0.00664474	3.32	44.26 (174)	8.29556	0.628885	3.56	58.91 (174)	12.7349	0.965429	3.5	55.94 (148)	12.4038	1.01958	3.43	1.26 (148)	0.144652	0.0118903	4.91
Mandrillus	1.16 (18)	0.0541834	0.0127712	4.41	1.45 (18)	0.0774477	0.0182546	3.26	95.96 (18)	10.6356	2.50684	2.51	130.4 (18)	12.8608	3.03132	2.25	132.03 (18)	12.2935	2.89759	4.21	1.38 (18)	0.116442	0.0274456	2.6
Nasalis	1.09 (30)	0.0512862	0.00936353	2.54	1.57 (29)	0.0778357	0.0144537	2.32	49.24 (30)	5.49115	1.00254	4.21	59.35 (30)	4.57729	0.835694	2.41	54.79 (30)	5.36037	0.978666	2.71	1.12 (30)	0.0971463	0.0177364	2.63
Papio	1.22 (86)	0.0696412	0.00750961	2.98	1.65 (99)	0.0873802	0.00878204	2.78	161.85 (84)	23.2755	2.53957	2.28	230.63 (106)	34.0352	3.30579	2.66	242.68 (104)	40.5341	3.9747	2.72	1.46 (71)	0.132072	0.0156741	4.46
Piliocolobus	1.08 (15)	0.0506876	0.0130875	3.13	1.47 (15)	0.044868	0.0115849	1.65	39.36 (15)	2.42129	0.625174	2.96	44.78 (15)	2.56106	0.661262	2.61	45.32 (15)	3.22584	0.832909	1.63	1.15 (15)	0.0862447	0.0222683	1.69
Presbytis	0.97 (151)	0.0537147	0.00437124	3.5	1.41 (160)	0.0652949	0.00516201	2.92	32.11 (151)	2.38589	0.194161	3.63	34.24 (153)	2.69693	0.218034	3.86	30.86 (145)	3.04799	0.253122	3.8	0.96 (138)	0.0844681	0.0071904	3.76
Theropithecus	1.25 (8)	0.0523142	0.0184959	2.03	1.88 (10)	0.064666	0.0204492	2.54	96.15 (9)	11.1088	3.70295	2.31	140.87 (9)	11.6085	3.86952	2.21	145.15 (9)	11.6581	3.88604	1.81	1.53 (8)	0.0575255	0.0203383	1.54
Fossil Genus
Cercopithecoides	1.18 (13)	0.145658	0.0403983	2.92	1.64 (18)	0.147331	0.0347264	7.39	78.92 (22)	16.741	3.5692	2.7	104.41 (25)	22.317	4.46341	2	98.85 (22)	19.5924	4.17712	3.29	1.27 (7)	0.245187	0.0926721	2.58
Cercopithecus	0.92 (2)	0.0270135	0.0191014	-	1.51 (4)	0.149019	0.0745095	2.02	34.59 (7)	3.41238	1.28976	3.22	45.77(7)	3.5779	1.35232	2.85	36.00 (3)	10.1073	5.83544	1.5	0.85 (2)	0.0351741	0.0248718	-
cf. Chlorocebus	0.98(26)	0.0704168	0.0138099	3.01	1.55 (40)	0.112658	0.0178129	4.11	30.61 (48)	2.43327	0.351213	3.9	38.59 (45)	4.00665	0.597276	3.55	30.83 (37)	3.76638	0.619189	2.82	1.01 (22)	0.0928668	0.0197993	2.43
Colobus	1.07 (55)	0.0929551	0.0125341	12.54	1.44 (66)	0.0807768	0.00994294	2.97	43.59 (85)	5.23016	0.567291	2.99	51.64 (73)	7.44066	0.870863	2.56	48.50 (59)	6.38427	0.831161	2.56	1.12 (46)	0.0997124	0.0147018	2.92
Kuseracolobus	1.17 (1)	-	-	-	1.65 (2)	0.139113	0.098368	-	95.88 (1)	-	-	-	103.4 (1)	-	-	-	76.54 (1)	-	-	-	-	-	-	-
Libypithecus	1.14 (2)	0.0616754	0.0436111	-	1.41 (2)	0.100044	0.0707418	-	48.90 (2)	2.96985	2.1		58.93 (2)	3.78302	2.675	-	65.95 (2)	0.494975	0.35	-	1.35 (2)	0.0922012	0.0651961	-
Papio	1.21 (31)	0.10115	0.017881	3.06	1.72 (36)	0.143954	0.0239924	2.65	95.5 (37)	13.3916	2.20157	5.26	138.45 (41)	22.2324	3.51	4.12	139.87 (31)	29.5918	5.31	7.49	1.42 (21)	0.237393	0.0518034	7
Paracolobus	1.16 (3)	0.201505	0.116339	-	1.54 (4)	0.0992501	0.049625	1.69	84.95 (4)	27.923	13.9615	1	127.95 (9)	31.0994	10.3665	2.66	129.37 (8)	39.2434	13.8747	2.28	1.26 (3)	0.230777	0.133239	-
Parapapio	1.18 (23)	0.127267	0.026537	4.28	1.74 (22)	0.107063	0.0228258	2.48	97.06 (20)	16.9205	3.78354	2.39	135.16 (20)	24.7302	5.52984	2.41	127.91 (28)	23.932	4.52272	2.76	1.34 (19)	0.205158	0.0470665	3.69
Pliopapio	1.20 (1)	-	-	-	1.72 (1)	-	-	-	54.02 (1)	-	-	-	73.1 (1)	-	-	-	66.75 (1)	-	-	-	1.24 (1)	-	-	-
Procercocebus	1.13 (4)	0.0261095	0.0130547	1.17	1.61 (5)	0.0310782	0.0138986	1.79	97.83 (4)	7.80449	3.90225	2.09	134.44 (5)	10.399	4.65055	2.8	120.29 (5)	11.9865	5.3605	1.4	1.42 (2)	0.189627	0.134087	-
Rhinocolobus	1.19 (3)	0.0727897	0.0420251	-	1.43 (3)	0.0735211	0.0424474	-	85.70 (4)	8.12863	4.06432	1.81	104.31 (3)	2.92139	1.68667	-	114.32 (4)	13.5599	6.77996	1.81	1.26 (2)	0.158386	0.111996
Soromandrillus	1.28 (6)	0.0518213	0.021156	3.21	1.78 (6)	0.131981	0.053881	1.96	121.41 (4)	12.2128	6.10639	1.56	198.79 (6)	28.0675	11.4585	1.82	205.49 (6)	30.6048	12.4944	1.71	1.55 (4)	0.102531	0.0512655	1.55
Theropithecus	1.34 (6)	0.0262428	0.0107136	2.34	1.34 (6)	0.0262428	0.0107136	1.92	1.34 (6)	0.0262428	0.0107136	1.56	1.34 (6)	0.0262428	0.0107136	1.74	1.34 (6)	0.0262428	0.0107136	1.39	1.62 (5)	0.060567	0.0270864	1.48
Victoriapithecus	1.01 (4)	0.0546476	0.0273238	2.11	1.59 (2)	0.0795704	0.0562648	-	42.19 (8)	1.29832	0.459024	4.21	57.45 (9)	4.57655	1.52552	3.03	44.55 (5)	4.15162	1.85666	1.47	1.05 (3)	0.12328	0.0711758	-
